# Supplementary material for: Interactions between Mannosylerythritol Lipid-A and Heat-Induced Soy Glycinin Aggregates: Physical and Chemical Characteristics, Functional Properties, and Structural Effects
Source: Molecules. 2022 Oct 31;27(21):7393. doi: 10.3390/molecules27217393 (PMC9657017; doi:10.3390/molecules27217393)
Supplement: Supplementary file 1 [file molecules-27-07393-s001.zip]

Archive with 1 entries (1 files):
- molecules-1975689-supplementary.pdf
